# Supplementary material for: Acculturation, Health Behaviors, and Social Relations among Chinese Immigrants Living in Spain
Source: Int J Environ Res Public Health. 2021 Jul 18;18(14):7639. doi: 10.3390/ijerph18147639 (PMC8306044; doi:10.3390/ijerph18147639)
Supplement: Supplementary file 1 [file ijerph-18-07639-s001.zip]

Archive with 1 entries (1 files):
- ijerph-1251231-supplementary.pdf
